# Supplementary material for: Exercise Training Induces a Shift in Extracellular Redox Status with Alterations in the Pulmonary and Systemic Redox Landscape in Asthma
Source: Antioxidants (Basel). 2021 Nov 30;10(12):1926. doi: 10.3390/antiox10121926 (PMC8750917; doi:10.3390/antiox10121926)
Supplement: Supplementary file 1 [file antioxidants-10-01926-s001.zip]

Archive with 1 entries (1 files):
- antioxidants-1458341-supplementary.pdf
